# Supplementary material for: Uropathogenic Escherichia coli Associated with Risk of Urosepsis—Genetic, Proteomic, and Metabolomic Studies
Source: Int J Mol Sci. 2025 Jun 13;26(12):5681. doi: 10.3390/ijms26125681 (PMC12193174; doi:10.3390/ijms26125681)
Supplement: Supplementary file 1 [file ijms-26-05681-s001.zip]

Archive with 1 entries (1 files):
- ijms-3670088-supplementary.pdf
